# Supplementary material for: Impact of Little Cigars and Cigarillos Packaging Features on Product Preference
Source: Int J Environ Res Public Health. 2021 Oct 30;18(21):11443. doi: 10.3390/ijerph182111443 (PMC8583443; doi:10.3390/ijerph182111443)
Supplement: Supplementary file 1 [file ijerph-18-11443-s001.zip]

Archive with 1 entries (1 files):
- ijerph-1394244-supplementary.pdf
